# Supplementary material for: Efficient Synthesis and Characterization of Polyaniline@Aluminium–Succinate Metal-Organic Frameworks Nanocomposite and Its Application for Zn(II) Ion Sensing
Source: Polymers (Basel). 2021 Sep 30;13(19):3383. doi: 10.3390/polym13193383 (PMC8512637; doi:10.3390/polym13193383)
Supplement: Supplementary file 1 [file polymers-13-03383-s001.zip]

Archive with 1 entries (1 files):
- polymers-1362191-supplementary.pdf
